# Supplementary material for: Bioinspired spatiotemporal control of microhelix formation and actuation
Source: Sci Adv. 2026 Jun 5;12(23):eaed9514. doi: 10.1126/sciadv.aed9514 (PMC13240167; doi:10.1126/sciadv.aed9514)
Supplement: Supplementary file 2 — Movies S1 to S4 [file sciadv.aed9514_movies_s1_to_s4.zip]

Archive with 4 entries (4 files):
- aed9514_movie_s1.mp4
- aed9514_movie_s2.mp4
- aed9514_movie_s3.mp4
- aed9514_movie_s4.mp4
